# Supplementary material for: Age-Related Mitochondrial Impairment and Renal Injury Is Ameliorated by Sulforaphane via Activation of Transcription Factor NRF2
Source: Antioxidants (Basel). 2022 Jan 14;11(1):156. doi: 10.3390/antiox11010156 (PMC8772968; doi:10.3390/antiox11010156)
Supplement: Supplementary file 1 [file antioxidants-11-00156-s001.zip]

Archive with 1 entries (1 files):
- antioxidants-1517027-supplementary.pdf
